# Supplementary material for: The Cx43 Carboxyl-Terminal Mimetic Peptide αCT1 Protects Endothelial Barrier Function in a ZO1 Binding-Competent Manner
Source: Biomolecules. 2021 Aug 12;11(8):1192. doi: 10.3390/biom11081192 (PMC8393261; doi:10.3390/biom11081192)
Supplement: Supplementary file 1 [file biomolecules-11-01192-s001.zip]

Archive with 1 entries (1 files):
- biomolecules-1323468-supplementary.pdf
